# Supplementary material for: Genotype and phenotype data standardization, utilization and integration in the big data era for agricultural sciences
Source: Database (Oxford). 2023 Dec 11;2023:baad088. doi: 10.1093/database/baad088 (PMC10712715; doi:10.1093/database/baad088)
Supplement: baad088_Supp [file baad088_supp.zip]

Archive with 3 entries (3 files):
- suppl_data/SuppTable1.docx
- suppl_data/SuppTable2.docx
- suppl_data/SuppTable3.docx
